# Supplementary material for: Increased Beta-Hydroxybutyrate Level Is Not Sufficient for the Neuroprotective Effect of Long-Term Ketogenic Diet in an Animal Model of Early Parkinson’s Disease. Exploration of Brain and Liver Energy Metabolism Markers
Source: Int J Mol Sci. 2021 Jul 14;22(14):7556. doi: 10.3390/ijms22147556 (PMC8307513; doi:10.3390/ijms22147556)
Supplement: Supplementary file 1 [file ijms-22-07556-s001.zip]

Archive with 1 entries (1 files):
- ijms-1230183-supplementary.pdf
